# Supplementary material for: Optimization of Large Vessel Occlusion Detection in Acute Ischemic Stroke Using Machine Learning Methods
Source: Life (Basel). 2022 Feb 3;12(2):230. doi: 10.3390/life12020230 (PMC8877679; doi:10.3390/life12020230)
Supplement: Supplementary file 1 [file life-12-00230-s001.zip]

Archive with 1 entries (1 files):
- life-1517036-supplementary.pdf
